# Supplementary material for: Essential Mineral Content (Fe, Mg, P, Mn, K, Ca, and Na) in Five Wild Edible Species of Lactarius Mushrooms from Southern Spain and Northern Morocco: Reference to Daily Intake
Source: J Fungi (Basel). 2022 Dec 10;8(12):1292. doi: 10.3390/jof8121292 (PMC9781426; doi:10.3390/jof8121292)
Supplement: Supplementary file 1 [file jof-08-01292-s001.zip]

Archive with 1 entries (1 files):
- jof-2055885-supplementary.pdf
